# Supplementary material for: Cardiovascular Prognosis in Stable Patients with Cardiac Amyloidosis: A Novel and Simple Risk Score
Source: J Clin Med. 2026 Mar 7;15(5):2045. doi: 10.3390/jcm15052045 (PMC12986365; doi:10.3390/jcm15052045)
Supplement: Supplementary file 1 [file jcm-15-02045-s001.zip]

Archive with 1 entries (1 files):
- jcm-4164518-supplementary.pdf
